# Supplementary material for: TMPRSS2-ERG confers resistance of prostate cancer to antiandrogens
Source: EMBO Mol Med. 2026 May 12;18(6):2062–97. doi: 10.1038/s44321-026-00423-7 (PMC13269939; doi:10.1038/s44321-026-00423-7)
Supplement: Supplementary file 3 — Source data Fig. 2 [file 44321_2026_423_MOESM3_ESM.zip]

Archive with 51 entries (46 files):
- Figure 2/
- __MACOSX/._Figure 2
- Figure 2/.DS_Store
- __MACOSX/Figure 2/._.DS_Store
- Figure 2/2F/
- __MACOSX/Figure 2/._2F
- Figure 2/2A.xlsx
- __MACOSX/Figure 2/._2A.xlsx
- Figure 2/2C/
- __MACOSX/Figure 2/._2C
- Figure 2/2D/
- Figure 2/2G.xlsx
- __MACOSX/Figure 2/._2G.xlsx
- Figure 2/2E/
- __MACOSX/Figure 2/._2E
- Figure 2/2F/WB IN ERG.tif
- __MACOSX/Figure 2/2F/._WB IN ERG.tif
- Figure 2/2F/WB IB .tif
- __MACOSX/Figure 2/2F/._WB IB .tif
- Figure 2/2F/WB IN GR.tif
- __MACOSX/Figure 2/2F/._WB IN GR.tif
- Figure 2/2F/WB VINCULIN.tif
- __MACOSX/Figure 2/2F/._WB VINCULIN.tif
- Figure 2/2F/WB IP ERG IB ERG.tif
- __MACOSX/Figure 2/2F/._WB IP ERG IB ERG.tif
- Figure 2/2C/WB ERG.tif
- __MACOSX/Figure 2/2C/._WB ERG.tif
- Figure 2/2C/WB GR.tif
- __MACOSX/Figure 2/2C/._WB GR.tif
- Figure 2/2C/WB LDH.tif
- __MACOSX/Figure 2/2C/._WB LDH.tif
- Figure 2/2C/WB Histone3.tif
- __MACOSX/Figure 2/2C/._WB Histone3.tif
- Figure 2/2D/2D.xlsx
- __MACOSX/Figure 2/2D/._2D.xlsx
- Figure 2/2D/.DS_Store
- __MACOSX/Figure 2/2D/._.DS_Store
- Figure 2/2D/PLA control.jpg
- __MACOSX/Figure 2/2D/._PLA control.jpg
- Figure 2/2D/PLA DEX RU.jpg
- __MACOSX/Figure 2/2D/._PLA DEX RU.jpg
- Figure 2/2D/PLA DEX.jpg
- __MACOSX/Figure 2/2D/._PLA DEX.jpg
- Figure 2/2E/WB IB GR.tif
- __MACOSX/Figure 2/2E/._WB IB GR.tif
- Figure 2/2E/WB IP ERG IB GR.tif
- __MACOSX/Figure 2/2E/._WB IP ERG IB GR.tif
- Figure 2/2E/WB IP ERG IB ERG.tif
- __MACOSX/Figure 2/2E/._WB IP ERG IB ERG.tif
- Figure 2/2E/WB IB ERG.tif
- __MACOSX/Figure 2/2E/._WB IB ERG.tif
