# Supplementary material for: TMPRSS2-ERG confers resistance of prostate cancer to antiandrogens
Source: EMBO Mol Med. 2026 May 12;18(6):2062–97. doi: 10.1038/s44321-026-00423-7 (PMC13269939; doi:10.1038/s44321-026-00423-7)
Supplement: Supplementary file 3 — Source data Fig. 2 [file 44321_2026_423_MOESM3_ESM.zip › Figure 2/2A.xlsx]

## Sheet: Sheet1
ETS_Protein	Treatment	Rep1	Rep2	Rep3	Mean	SEM
ERG	Vehicle	0.627	1	0.82	0.816	0.108
ERG	DEX_1uM	3.493	3.759	4.526	3.926	0.311
ERG	DEX+RU486	0.918	1.192	1.481	1.197	0.163
ETV1	Vehicle	0.687	1	0.927	0.871	0.094
ETV1	DEX_1uM	3.086	2.328	3.084	2.833	0.252
ETV1	DEX+RU486	1.028	1.296	1.496	1.273	0.136
ETV4	Vehicle	0.827	0.884	1	0.904	0.051
ETV4	DEX_1uM	2.546	3.776	3.354	3.225	0.361
ETV4	DEX+RU486	1.31	1.5	1.524	1.445	0.069
ETV5	Vehicle	0.896	1	0.767	0.888	0.067
ETV5	DEX_1uM	1.911	2.301	1.858	2.023	0.143
ETV5	DEX+RU486	0.511	0.461	0.519	0.497	0.018
ETV6	Vehicle	0.926	1	0.953	0.96	0.022
ETV6	DEX_1uM	1.262	1.283	0.872	1.139	0.134
ETV6	DEX+RU486	0.827	0.721	1.352	0.967	0.196
