# Supplementary material for: TMPRSS2-ERG confers resistance of prostate cancer to antiandrogens
Source: EMBO Mol Med. 2026 May 12;18(6):2062–97. doi: 10.1038/s44321-026-00423-7 (PMC13269939; doi:10.1038/s44321-026-00423-7)
Supplement: Supplementary file 3 — Source data Fig. 2 [file 44321_2026_423_MOESM3_ESM.zip › Figure 2/2G.xlsx]

## Sheet: Sheet1
Treatment	Rep1	Rep2	Mean	SEM
Vehicle	1	1.1	1.05	0.05
DEX	1.85027	2.07028	1.96027	0.110008
DEX+CORT125134	0.600617	0.619572	0.610095	0.009478
DEX+CORT125281	0.317831	0.378003	0.347917	0.030086
DEX+CORT125329	0.239365	0.24708	0.243223	0.003858
