# Supplementary material for: TMPRSS2-ERG confers resistance of prostate cancer to antiandrogens
Source: EMBO Mol Med. 2026 May 12;18(6):2062–97. doi: 10.1038/s44321-026-00423-7 (PMC13269939; doi:10.1038/s44321-026-00423-7)
Supplement: Supplementary file 3 — Source data Fig. 2 [file 44321_2026_423_MOESM3_ESM.zip › Figure 2/2D/2D.xlsx]

## Sheet: Sheet1
Control	Dex	DEX+RU486
0.909613	1.49646	0
1.43014	1.341	1
0.717144	2.57724
1.28862	1.91794	0
0.752478	2.11147	0
0.866298	3.60313	2.66667
0.634397	1.58599	0
1.7024	0.554245	0
0.698912	1.84476	0
1.84088	4.55973
2.66667	8
0	18.6667
0	8
2.66667	4
2.66667	16
0	2.66667
0	4
0	5.33333
