# Supplementary material for: TMPRSS2-ERG confers resistance of prostate cancer to antiandrogens
Source: EMBO Mol Med. 2026 May 12;18(6):2062–97. doi: 10.1038/s44321-026-00423-7 (PMC13269939; doi:10.1038/s44321-026-00423-7)
Supplement: Supplementary file 4 — Source data Fig. 3 [file 44321_2026_423_MOESM4_ESM.zip]

Archive with 71 entries (64 files):
- Figure 3/
- __MACOSX/._Figure 3
- Figure 3/3E/
- __MACOSX/Figure 3/._3E
- Figure 3/3B/
- __MACOSX/Figure 3/._3B
- Figure 3/3D/
- __MACOSX/Figure 3/._3D
- Figure 3/3C.xlsx
- __MACOSX/Figure 3/._3C.xlsx
- Figure 3/.DS_Store
- __MACOSX/Figure 3/._.DS_Store
- Figure 3/3A/
- __MACOSX/Figure 3/._3A
- Figure 3/3F/
- __MACOSX/Figure 3/._3F
- Figure 3/3G/
- Figure 3/3E/WB ERG.tif
- __MACOSX/Figure 3/3E/._WB ERG.tif
- Figure 3/3E/WB GR.tif
- __MACOSX/Figure 3/3E/._WB GR.tif
- Figure 3/3E/WB VINCULIN.tif
- __MACOSX/Figure 3/3E/._WB VINCULIN.tif
- Figure 3/3B/WB ERG.tif
- __MACOSX/Figure 3/3B/._WB ERG.tif
- Figure 3/3B/WB GAPDH.tif
- __MACOSX/Figure 3/3B/._WB GAPDH.tif
- Figure 3/3B/3b.png
- __MACOSX/Figure 3/3B/._3b.png
- Figure 3/3D/WB ERG.tif
- __MACOSX/Figure 3/3D/._WB ERG.tif
- Figure 3/3D/WB GR.tif
- __MACOSX/Figure 3/3D/._WB GR.tif
- Figure 3/3D/WB VINCULIN.tif
- __MACOSX/Figure 3/3D/._WB VINCULIN.tif
- Figure 3/3A/WB ERG.tif
- __MACOSX/Figure 3/3A/._WB ERG.tif
- Figure 3/3A/WB VINCULIN.tif
- __MACOSX/Figure 3/3A/._WB VINCULIN.tif
- Figure 3/3F/WB IN ERG.tif
- __MACOSX/Figure 3/3F/._WB IN ERG.tif
- Figure 3/3F/.DS_Store
- __MACOSX/Figure 3/3F/._.DS_Store
- Figure 3/3F/WB IN HA.tif
- __MACOSX/Figure 3/3F/._WB IN HA.tif
- Figure 3/3F/WB IP ERG IB HA.tif
- __MACOSX/Figure 3/3F/._WB IP ERG IB HA.tif
- Figure 3/3F/WB IP ERG.tif
- __MACOSX/Figure 3/3F/._WB IP ERG.tif
- Figure 3/3F/WB VIN.tif
- __MACOSX/Figure 3/3F/._WB VIN.tif
- Figure 3/3G/vin+L.tif
- __MACOSX/Figure 3/3G/._vin+L.tif
- Figure 3/3G/pCHK1+L.tif
- __MACOSX/Figure 3/3G/._pCHK1+L.tif
- Figure 3/3G/vin 10%+L.tif
- __MACOSX/Figure 3/3G/._vin 10%+L.tif
- Figure 3/3G/CHK1+L.tif
- __MACOSX/Figure 3/3G/._CHK1+L.tif
- Figure 3/3G/pH2AX+L.tif
- __MACOSX/Figure 3/3G/._pH2AX+L.tif
- Figure 3/3G/vin 15%+L.tif
- __MACOSX/Figure 3/3G/._vin 15%+L.tif
- Figure 3/3G/ERG+L.tif
- __MACOSX/Figure 3/3G/._ERG+L.tif
- Figure 3/3G/3g.png
- __MACOSX/Figure 3/3G/._3g.png
- Figure 3/3G/GR+L.tif
- __MACOSX/Figure 3/3G/._GR+L.tif
- Figure 3/3G/pWee1+L.tif
- __MACOSX/Figure 3/3G/._pWee1+L.tif
