# Supplementary material for: TMPRSS2-ERG confers resistance of prostate cancer to antiandrogens
Source: EMBO Mol Med. 2026 May 12;18(6):2062–97. doi: 10.1038/s44321-026-00423-7 (PMC13269939; doi:10.1038/s44321-026-00423-7)
Supplement: Supplementary file 4 — Source data Fig. 3 [file 44321_2026_423_MOESM4_ESM.zip › Figure 3/3C.xlsx]

## Sheet: Sheet1
Time_hr	Rep1	Rep2	Mean	SEM
0	1	1	1	0
48	1.364	1.031	1.197	0.166
72	1.558	1.599	1.578	0.021
96	0.79	0.837	0.814	0.023
