# Supplementary material for: TMPRSS2-ERG confers resistance of prostate cancer to antiandrogens
Source: EMBO Mol Med. 2026 May 12;18(6):2062–97. doi: 10.1038/s44321-026-00423-7 (PMC13269939; doi:10.1038/s44321-026-00423-7)
Supplement: Supplementary file 5 — Source data Fig. 4 [file 44321_2026_423_MOESM5_ESM.zip]

Archive with 24 entries (22 files):
- Figure 4/
- __MACOSX/._Figure 4
- Figure 4/4E.xlsx
- __MACOSX/Figure 4/._4E.xlsx
- Figure 4/.DS_Store
- __MACOSX/Figure 4/._.DS_Store
- Figure 4/4C.xlsx
- __MACOSX/Figure 4/._4C.xlsx
- Figure 4/4B.xlsx
- __MACOSX/Figure 4/._4B.xlsx
- Figure 4/4A.xlsx
- __MACOSX/Figure 4/._4A.xlsx
- Figure 4/4F/
- __MACOSX/Figure 4/._4F
- Figure 4/4F/WB IN HA.tif
- __MACOSX/Figure 4/4F/._WB IN HA.tif
- Figure 4/4F/WB IP HA IB HA.tif
- __MACOSX/Figure 4/4F/._WB IP HA IB HA.tif
- Figure 4/4F/WB IN GR.tif
- __MACOSX/Figure 4/4F/._WB IN GR.tif
- Figure 4/4F/WB IN VINCULIN.tif
- __MACOSX/Figure 4/4F/._WB IN VINCULIN.tif
- Figure 4/4F/WB IP ERG IB GR.tif
- __MACOSX/Figure 4/4F/._WB IP ERG IB GR.tif
