# Supplementary material for: TMPRSS2-ERG confers resistance of prostate cancer to antiandrogens
Source: EMBO Mol Med. 2026 May 12;18(6):2062–97. doi: 10.1038/s44321-026-00423-7 (PMC13269939; doi:10.1038/s44321-026-00423-7)
Supplement: Supplementary file 5 — Source data Fig. 4 [file 44321_2026_423_MOESM5_ESM.zip › Figure 4/4E.xlsx]

## Sheet: Sheet1
ERG_Dose_ug	Construct	Treatment	Rep1	Rep2	Mean	SEM
0	WT	Vehicle	1	1.195	1.097	0.097
0	WT	DEX	1	1.646	1.323	0.323
0	ΔNID&CID	Vehicle	0.858	1.27	1.064	0.206
0	ΔNID&CID	DEX	0.954	1.465	1.209	0.256
0.1	WT	Vehicle	0.876	0.985	0.931	0.055
0.1	WT	DEX	1.8	1.91	1.855	0.055
0.1	ΔNID&CID	Vehicle	2.154	2.374	2.264	0.11
0.1	ΔNID&CID	DEX	3.998	3.887	3.943	0.056
0.25	WT	Vehicle	0.916	1.12	1.018	0.102
0.25	WT	DEX	3.328	2.941	3.134	0.194
0.25	ΔNID&CID	Vehicle	4.758	3.956	4.357	0.401
0.25	ΔNID&CID	DEX	4.554	4.94	4.747	0.193
0.5	WT	Vehicle	1.232	1.98	1.606	0.374
0.5	WT	DEX	3.484	2.643	3.064	0.421
0.5	ΔNID&CID	Vehicle	5.608	5.684	5.646	0.038
0.5	ΔNID&CID	DEX	6.128	5.526	5.827	0.301
0.75	WT	Vehicle	1.864	1.95	1.907	0.043
0.75	WT	DEX	4.179	4.804	4.492	0.313
0.75	ΔNID&CID	Vehicle	5.856	5.919	5.888	0.031
0.75	ΔNID&CID	DEX	5.945	6.991	6.468	0.523
1	WT	Vehicle	3.317	2.313	2.815	0.502
1	WT	DEX	5.13	5.666	5.398	0.268
1	ΔNID&CID	Vehicle	6.251	6.468	6.359	0.108
1	ΔNID&CID	DEX	6.898	6.94	6.919	0.021
