# Supplementary material for: TMPRSS2-ERG confers resistance of prostate cancer to antiandrogens
Source: EMBO Mol Med. 2026 May 12;18(6):2062–97. doi: 10.1038/s44321-026-00423-7 (PMC13269939; doi:10.1038/s44321-026-00423-7)
Supplement: Supplementary file 5 — Source data Fig. 4 [file 44321_2026_423_MOESM5_ESM.zip › Figure 4/4C.xlsx]

## Sheet: Sheet1
Treatment	Rep1	Rep2	Rep3	Mean	SEM
Vehicle (CON)	1	0.307	0.965	0.757	0.226
DEX	20.993	22.575	21.142	21.57	0.504
RU486	2.098	1.18	1.186	1.488	0.305
DEX+RU486	0.74	0.707	3.164	1.537	0.814
