# Supplementary material for: TMPRSS2-ERG confers resistance of prostate cancer to antiandrogens
Source: EMBO Mol Med. 2026 May 12;18(6):2062–97. doi: 10.1038/s44321-026-00423-7 (PMC13269939; doi:10.1038/s44321-026-00423-7)
Supplement: Supplementary file 5 — Source data Fig. 4 [file 44321_2026_423_MOESM5_ESM.zip › Figure 4/4B.xlsx]

## Sheet: Sheet1
Condition	Rep1	Rep2	Rep3	Mean	SEM
EV	1.141	0.329	0.594	0.688	0.241
ERG	18.033	17.485	20.732	18.75	1.006
ERG+GR 0.05 μg	43.027	33.389	48.851	41.756	4.53
ERG+GR 0.1 μg	70.272	77.667	78.995	75.645	2.723
