# Supplementary material for: TMPRSS2-ERG confers resistance of prostate cancer to antiandrogens
Source: EMBO Mol Med. 2026 May 12;18(6):2062–97. doi: 10.1038/s44321-026-00423-7 (PMC13269939; doi:10.1038/s44321-026-00423-7)
Supplement: Supplementary file 5 — Source data Fig. 4 [file 44321_2026_423_MOESM5_ESM.zip › Figure 4/4A.xlsx]

## Sheet: Sheet1
ERG_Plasmid	Rep1	Rep2	Rep3	Mean	SEM
EV (0 μg)	1	1.711	0.67	1.127	0.307
ERG 0.05 μg	8.247	9.23	8.748	8.742	0.284
ERG 0.1 μg	17.959	12.753	31.941	20.884	5.731
ERG 0.2 μg	45.329	47.12	49.456	47.302	1.195
