# Supplementary material for: TMPRSS2-ERG confers resistance of prostate cancer to antiandrogens
Source: EMBO Mol Med. 2026 May 12;18(6):2062–97. doi: 10.1038/s44321-026-00423-7 (PMC13269939; doi:10.1038/s44321-026-00423-7)
Supplement: Supplementary file 6 — Source data Fig. 5 [file 44321_2026_423_MOESM6_ESM.zip]

Archive with 10 entries (9 files):
- Figure 5/
- __MACOSX/._Figure 5
- Figure 5/5C.xlsx
- __MACOSX/Figure 5/._5C.xlsx
- Figure 5/5B.xlsx
- __MACOSX/Figure 5/._5B.xlsx
- Figure 5/5D.xlsx
- __MACOSX/Figure 5/._5D.xlsx
- Figure 5/5A.xlsx
- __MACOSX/Figure 5/._5A.xlsx
