# Supplementary material for: TMPRSS2-ERG confers resistance of prostate cancer to antiandrogens
Source: EMBO Mol Med. 2026 May 12;18(6):2062–97. doi: 10.1038/s44321-026-00423-7 (PMC13269939; doi:10.1038/s44321-026-00423-7)
Supplement: Supplementary file 6 — Source data Fig. 5 [file 44321_2026_423_MOESM6_ESM.zip › Figure 5/5C.xlsx]

## Sheet: Sheet1
Cell_Line	Treatment	Rep1	Rep2	Rep3	Rep4	Mean	SEM
VCaP	CON	98	90	95	88	92.75	2.25
VCaP	RU486_10μM	40	31	25	18	28.5	4.65
VCaP	RU486_5μM	50	37	55	40	45.5	4.19
PC3	CON	60	81	53	73	66.75	6.27
PC3	RU486_10μM	5	10	10	14	9.75	1.84
PC3	RU486_5μM	28	14	15	35	23	5.1
DU145	CON	60	81	70	65	69	4.47
DU145	RU486_10μM	60	81	70	65	69	4.47
DU145	RU486_5μM	78	61	85	79	75.75	5.25
