# Supplementary material for: TMPRSS2-ERG confers resistance of prostate cancer to antiandrogens
Source: EMBO Mol Med. 2026 May 12;18(6):2062–97. doi: 10.1038/s44321-026-00423-7 (PMC13269939; doi:10.1038/s44321-026-00423-7)
Supplement: Supplementary file 6 — Source data Fig. 5 [file 44321_2026_423_MOESM6_ESM.zip › Figure 5/5B.xlsx]

## Sheet: Sheet1
VCaP
Conc_μM	CORT134_Rep1	CORT134_Rep2	CORT134_Rep3	CORT134_Mean	CORT134_SEM	CORT281_Rep1	CORT281_Rep2	CORT281_Mean	CORT281_SEM	CORT329_Rep1	CORT329_Rep2	CORT329_Rep3	CORT329_Mean	CORT329_SEM
0	101.8	96.4	100	99.4	1.6	102	100	101	1	97.37	100	97.81	98.39	0.81
0.1	93.69	91.44	84.23	89.79	2.85	69.3	84.65	76.98	7.68	93.86	96.49	94.74	95.03	0.78
0.5	95.95	91.89	86.94	91.59	2.6	71.63	78.6	75.12	3.49	90.35	94.74	94.74	93.28	1.46
1	62.61	66.22	63.51	64.11	1.07	78.6	66.51	72.56	6.05	89.47	91.23	88.6	89.77	0.78
2.5	56.31	57.21	54.95	56.16	0.66	50.23	65.58	57.91	7.68	99.12	94.3	89.47	94.3	2.79
5	43.24	42.79	43.24	43.09	0.15	34.88	41.86	38.37	3.49	86.84	82.02	78.95	82.6	2.29
8	42.34	45.05	42.79	43.39	0.83	21.4	28.84	25.12	3.72	67.98	70.18	62.72	66.96	2.21
10	47.75	44.59	45.05	45.8	1	30.23	35.35	32.79	2.56	61.4	60.53	62.28	61.4	0.51
15	44.14	45.5	45.05	44.9	0.4	25.12	36.28	30.7	5.58	58.33	64.47	64.91	62.57	2.12
25	42.79	40.54	44.59	42.64	1.17	31.63	33.49	32.56	0.93	58.77	59.21	63.6	60.53	1.55
DU145
Conc_μM	CORT134_Rep1	CORT134_Rep2	CORT134_Rep3	CORT134_Mean	CORT134_SEM	CORT281_Rep1	CORT281_Rep2	CORT281_Rep3	CORT281_Mean	CORT281_SEM	CORT329_Rep1	CORT329_Rep2	CORT329_Rep3	CORT329_Mean	CORT329_SEM
0	100.4	98.5	90.91	96.6	2.9	92.59	92.71	100	95.1	2.46	91.13	95.16	90.61	92.3	1.45
0.1	85.33	103.22	89.59	92.71	5.36	93.76	102.22	98.07	98.02	2.44	92.12	97.14	99.47	96.24	2.18
0.5	92.23	88.84	93.21	91.43	1.35	100.82	82.79	100.12	94.58	5.93	90.02	99.53	102.45	97.33	3.75
1	94.19	93.5	98.85	95.51	1.66	90.96	101.69	94.46	95.7	3.15	93	87.4	88.21	89.54	1.78
2.5	77.5	83.31	90.22	83.68	3.68	92.47	98.07	70.71	87.08	8.37	77.83	84.54	90.26	84.21	3.59
5	84.93	103.11	101.27	96.44	5.75	81.97	93.93	71.12	82.34	6.6	88.91	87.98	97.02	91.3	2.87
8	80.09	92.92	85.21	86.07	3.73	93.87	90.43	82.21	88.84	3.46	80.57	77.25	96.38	84.73	5.94
10	69.85	95.11	80.9	81.95	7.31	92.47	103.44	74.8	90.24	8.35	78.65	77.54	101.93	86.04	8.03
15	88.2	91.37	99.48	93.02	3.35	97.96	87.63	80.05	88.55	5.19	87.98	95.1	80.75	87.94	4.14
25	95.51	89.99	89.82	91.77	1.88	95.22	95.62	89.67	93.5	1.94	81.16	83.08	93.12	85.79	3.68
