# Supplementary material for: TMPRSS2-ERG confers resistance of prostate cancer to antiandrogens
Source: EMBO Mol Med. 2026 May 12;18(6):2062–97. doi: 10.1038/s44321-026-00423-7 (PMC13269939; doi:10.1038/s44321-026-00423-7)
Supplement: Supplementary file 6 — Source data Fig. 5 [file 44321_2026_423_MOESM6_ESM.zip › Figure 5/5D.xlsx]

## Sheet: Sheet1
Cell_Line	Population	CON	RU486_5μM	RU486_10μM
VCaP	Live	81.8	53.5	50.2
VCaP	Early Apoptotic	9.6	21.4	22.5
VCaP	Late Apoptotic	8.6	24.9	27.3
PC3	Live	93.3	89.1	84.1
PC3	Early Apoptotic	4.5	9.2	13.7
PC3	Late Apoptotic	2.2	1.6	2
DU145	Live	99.4	99	98.4
DU145	Early Apoptotic	0.6	1	1.6
