# Supplementary material for: TMPRSS2-ERG confers resistance of prostate cancer to antiandrogens
Source: EMBO Mol Med. 2026 May 12;18(6):2062–97. doi: 10.1038/s44321-026-00423-7 (PMC13269939; doi:10.1038/s44321-026-00423-7)
Supplement: Supplementary file 6 — Source data Fig. 5 [file 44321_2026_423_MOESM6_ESM.zip › Figure 5/5A.xlsx]

## Sheet: Sheet1
RU486_μM	VCaP_Rep1	VCaP_Rep2	VCaP_Rep3	VCaP_Mean	VCaP_SEM	PC3_Rep1	PC3_Rep2	PC3_Mean	PC3_SEM	DU145_Rep1	DU145_Rep2	DU145_Rep3	DU145_Mean	DU145_SEM	RWPE1_Rep1	RWPE1_Rep2	RWPE1_Rep3	RWPE1_Mean	RWPE1_SEM	CL1_Rep1	CL1_Rep2	CL1_Rep3	CL1_Mean	CL1_SEM
0	100	100	100	100	0	100	100	100	0	100	91.46	99.17	96.88	2.76	92.28	100	82.03	91.44	5.2	99.93	92.69	100	97.54	2.41
0.5	-	-	-	-	-	87.42	93.53	90.48	3.06	107.08	103.23	107.81	106.04	1.42	84.13	90.62	80.38	85.04	2.99	96.19	89.85	85.07	90.37	3.24
1	62.2	66.17	69.92	66.1	2.23	73.51	84.12	78.82	5.31	81.35	99.9	121.25	100.83	11.54	88.89	81.02	71.57	80.5	5.01	89.4	83.66	100.9	91.32	5.03
2.5	60.58	58.59	64.17	61.11	1.64	72.18	82.67	77.43	5.25	97.71	103.54	110.73	103.99	3.77	91.77	76.12	65.3	77.73	7.7	84.55	81.87	65.3	77.24	5.97
5	52.41	40.21	38.24	43.62	4.47	57.81	59.12	58.47	0.66	94.69	102.08	135.83	110.87	12.68	79.22	88.67	90.26	86.05	3.43	71.94	60.37	44.55	58.95	7.93
7.5	32	35.61	38	35.2	1.75	47.22	37.31	42.27	4.96	88.85	113.23	121.67	107.92	9.85	65.37	78.35	73.88	72.53	3.8	58.66	65.82	61.87	62.12	2.07
10	32.81	30.83	36	33.21	1.51	34.21	35.01	34.61	0.4	106.35	124.79	121.56	117.57	5.6	73.59	84.63	71.14	76.45	4.14	43.51	43.58	45.15	44.08	0.54
15	15	18.74	22	18.58	2.02	28	35.73	31.87	3.87	97.71	92.08	95.42	95.07	1.63	71.86	86.29	73.52	77.22	4.53	27.69	35.97	40.67	34.78	3.81
20	12	17.09	15	14.7	1.48	14.5	19.63	17.07	2.57	48.96	63.54	58.75	57.08	4.28	86.15	59.67	62.12	69.31	8.51	31.49	34.93	33.21	33.21	0.99
