# Supplementary material for: TMPRSS2-ERG confers resistance of prostate cancer to antiandrogens
Source: EMBO Mol Med. 2026 May 12;18(6):2062–97. doi: 10.1038/s44321-026-00423-7 (PMC13269939; doi:10.1038/s44321-026-00423-7)
Supplement: Supplementary file 7 — Source data Fig. 6 [file 44321_2026_423_MOESM7_ESM.zip]

Archive with 10 entries (9 files):
- Figure 6/
- __MACOSX/._Figure 6
- Figure 6/6D.xlsx
- __MACOSX/Figure 6/._6D.xlsx
- Figure 6/6C.xlsx
- __MACOSX/Figure 6/._6C.xlsx
- Figure 6/6B.xlsx
- __MACOSX/Figure 6/._6B.xlsx
- Figure 6/6A.xlsx
- __MACOSX/Figure 6/._6A.xlsx
