# Supplementary material for: TMPRSS2-ERG confers resistance of prostate cancer to antiandrogens
Source: EMBO Mol Med. 2026 May 12;18(6):2062–97. doi: 10.1038/s44321-026-00423-7 (PMC13269939; doi:10.1038/s44321-026-00423-7)
Supplement: Supplementary file 7 — Source data Fig. 6 [file 44321_2026_423_MOESM7_ESM.zip › Figure 6/6D.xlsx]

## Sheet: Sheet1
Days	veh (n=5)						RU486 (n=6)						MET (n=5)
1 (average tumor size for randamization)	263.465	263.465	263.465	263.465	263.465		263.465	263.465	263.465	263.465	263.465	263.465	263.465	263.465	263.465	263.465	263.46
4	313.93	404.19	809.32	310.92	745.38		334.04	393.99	232.31	451.48	274.82	301.73	461.07	414.71	363.57	265.46	378.58
7	868.23	1132.38	460.05	471.66	623.63		377.11	201.7	288.83	254.1	309.97	363.25	415.7	639.22	220.98	439.08	440.46
11	362.63	363.33	951.67	830.9	1377.59		532.14	439.28	471.89	171.81	166.65	259.23	653.22	645.97	648.73	305.81	303.2
14	1114.94	440.39	1053.59	1602.81	846.37		545.86	380.62	490.22	380.81	242.43	385.91	274.3	539.54	679.28	828.22	628.71
18	1598.75	1002.64	1745.68	812.7	1398.19		558.82	850.19	528.65	197.58	499.28	357.22	713.08	543.56	332.86	902.66	780.69
