# Supplementary material for: TMPRSS2-ERG confers resistance of prostate cancer to antiandrogens
Source: EMBO Mol Med. 2026 May 12;18(6):2062–97. doi: 10.1038/s44321-026-00423-7 (PMC13269939; doi:10.1038/s44321-026-00423-7)
Supplement: Supplementary file 7 — Source data Fig. 6 [file 44321_2026_423_MOESM7_ESM.zip › Figure 6/6C.xlsx]

## Sheet: Sheet1
Days	Veh (n=2)		Met (n=3)			RU486 (n=2)
1 (average tumor size for randamization)	180.473	180.473	180.473	180.473	180.473	180.473	180.473
4	246.635	163.483	271.88	305.85	178.66	120.73	260.8
7	170.67	399.96	327.6	176.17	239.95	269.15	238.02
11	387.2	253.23	132.05	190.97	221.42	400.11	217.43
14	575.47	491.12	559.51	331.73	170.72	253.63	223.71
18	476.57	567.8	828.39	885.25	426.19	566.19	337.65
