# Supplementary material for: TMPRSS2-ERG confers resistance of prostate cancer to antiandrogens
Source: EMBO Mol Med. 2026 May 12;18(6):2062–97. doi: 10.1038/s44321-026-00423-7 (PMC13269939; doi:10.1038/s44321-026-00423-7)
Supplement: Supplementary file 7 — Source data Fig. 6 [file 44321_2026_423_MOESM7_ESM.zip › Figure 6/6B.xlsx]

## Sheet: Sheet1
Day	VEH (n=6)						MET (n=6)						RU486 (n=6)
1	54.47	126.66	91.56	100.11	65.89	42.74	112.22	48	65.7	105.5	72.83		65.7	60.18	54.54	39.7	77.59	217.2
5	181.37	146.17	156.97	157.29	328.95	179.96	121.47	235.78	189.94	219.69	127.52		73.5	286.42	269.36	122.18	204.1	235.77
9	146.95	223.53	281.67	176.34	193.77	165.79	148.87	261.25	285.54	295.29	189.21		256.57	285.03	201.21	183.06	252.31	187.41
12	359.27	220.53	199.5	154.49	189.21	165.78	306.49	199.33	251.2	227.75	203.27	31.84	348.21	356.5	212.26	292.31	222.46	236.7
15	293.21	134.37	183.91	131.88	120.72	207.45	166.17	242.02	152.6	191.17	135.24	217.8	246.46	225.36	212.26	203.64	192.79	135.65
19	193.59	202.89	256.11	185.73	390.6	398.81	310.05	249.32	276.15	217.04	284.99	228.23	295.59	364.74	385.76	320.13	297.32	276.71
23	170.32	217.79	212.95	187.94	374.26	334.32	287.16	326.19	140.4	259.96	176.19	317.26	332.34	392.02	443.64	300.98	282.08	276.72
26	313.69	625.35	240.07	232.43	267.45	442.39	346.1	355.42	254.43	420.95	400.39	330.78	484.58	378.87	502.53	299.25	300.26	411.71
29	244.33	656.51	307.02	284.15	240.07	556.74	380.95	437.71	246.67	158.92	481.75	411.7	516	425.47	310.28	859.12	504.03	436.34
31	317.26	270.83	885.1	417.43	276.1	909.17	797.87	315.21	592.58	393.23	431.4	497.58	772.54	655.93	975.87	499.1	435.26	651.98
36	591.37	336.49	370.55	260.95	1179.97	1483.35	600.05	928.49	466.21	258.93	139.17	993.06	735.04	903.57	1428.34	249.16	774.62	320.85
40	339.93	376.31	755.12	147.91	1500	1243.05	190.43	494.04	292.31	1052.48	715.04	1294.72	820.59	1187.63	325.17	1500	461.58	919.14
43	1500	1203.46	372.85	652.86	469.53	220.78	956.72	1793.05	487.24	423.84	236.23	999.78	1432.78	299.24	721.26	795.75	1076.78	575.66
