# Supplementary material for: TMPRSS2-ERG confers resistance of prostate cancer to antiandrogens
Source: EMBO Mol Med. 2026 May 12;18(6):2062–97. doi: 10.1038/s44321-026-00423-7 (PMC13269939; doi:10.1038/s44321-026-00423-7)
Supplement: Supplementary file 7 — Source data Fig. 6 [file 44321_2026_423_MOESM7_ESM.zip › Figure 6/6A.xlsx]

## Sheet: Sheet1
Day	Veh (n=5)					Metyrapone (n=5)					RU486 (n=5)
1	398	99.73	623.3	301.44	74.87	250.65	321.26	310.28	317.26	168.04	439.05	161.85	257.54	312.06	328.08
4	438.52	690.57	148.18	805.45	132.04	230.6	290.68	266	314.37	200.5	257.9	116.59	316.49	170.99	356.5
7	204.31	880.2	608.59	1079.38	795.21	491.2	377.85	441.74	405.27	281.34	316.49	507.79	136.22	699.02	79.35
10	1097.51	254.72	673.5	1051.4	1591.98	425.23	183.24	302.61	539.03	362.97	401.15	122.06	629.95	768.48	159.94
15	289.74	1191.83	1065.53	1204.73	1571.48	433.37	490.16	589.39	535.64	296.23	405.27	462.86	130.86	158.62	612.3
18	1233.58	1652.09	1598.6	1645.96		471.67	477.27	277.98	593.48	308.14	139.08	164.44	356.09	280.89	517.69
21						918.15	688.96	763.23	650.06	555.47	694.01	1042.46	481.13	406.19	424.65
