# Supplementary material for: TMPRSS2-ERG confers resistance of prostate cancer to antiandrogens
Source: EMBO Mol Med. 2026 May 12;18(6):2062–97. doi: 10.1038/s44321-026-00423-7 (PMC13269939; doi:10.1038/s44321-026-00423-7)
Supplement: Supplementary file 8 — Source data Fig. 7 [file 44321_2026_423_MOESM8_ESM.zip]

Archive with 14 entries (13 files):
- Figure 7/
- __MACOSX/._Figure 7
- Figure 7/7C.xlsx
- __MACOSX/Figure 7/._7C.xlsx
- Figure 7/7B.xlsx
- __MACOSX/Figure 7/._7B.xlsx
- Figure 7/7E.xlsx
- __MACOSX/Figure 7/._7E.xlsx
- Figure 7/7D.xlsx
- __MACOSX/Figure 7/._7D.xlsx
- Figure 7/7F.xlsx
- __MACOSX/Figure 7/._7F.xlsx
- Figure 7/7A.xlsx
- __MACOSX/Figure 7/._7A.xlsx
