# Supplementary material for: TMPRSS2-ERG confers resistance of prostate cancer to antiandrogens
Source: EMBO Mol Med. 2026 May 12;18(6):2062–97. doi: 10.1038/s44321-026-00423-7 (PMC13269939; doi:10.1038/s44321-026-00423-7)
Supplement: Supplementary file 8 — Source data Fig. 7 [file 44321_2026_423_MOESM8_ESM.zip › Figure 7/7C.xlsx]

## Sheet: Sheet1
Days	VEH (n=6)						ENZ (n=4)				ENZ+RU486 (n=5)					ENZ+MET (n=5)
1	375.871	158.856	164.17	141.96	165.74	182.57	138.512	129.21	187.13	145.36	177.44	146.16	127.74	121.49	144.18	215.49	168.45	153.16	209.25	111.55
4	661.9	262.99	245.14	380.75	245.15	332.43	293.47	214.4	498.34	188.26	203.35	242.48	290.29	222.33	156.79	246.23	207.36	236.76	258.04	127.85
7	976.68	391.57	377.27	375.62	487.03	344.82	404.83	316.14	635.06	311.31	325.17	280.84	473.95	237.31	145.72	388.73	293.68	305.78	439.2	225.08
12	1315.61	411	506.25		680.23	829.67	540.79	496.47	812.14	578.94	392.73	369.54	603.71	268.46	224.6	517.25	393.77	373.08	591.15	246.18
15	1533.15	722.24	815.38	1061.37	951.61	795.47	690.58	455.21	1003.26	468.58	386.89	300.38	822.54	363.96	287.92	664.13	422.12	332.74	518.74	318.19
18		962.21	896.73	1138.12	1556.18	805.05	724.99	603.12	1117.57	540.71	524.26	496.77	938.75	483.25	288.56	507.53	567.68	384.03	615.12	291.43
21		948.91	1454.15	942		1359.9	903.6	802.09	1195.54	905.71	844.82	522.7	972.58	718.86	547.88	506.95	520.53	463.71	741.34	438.52
25		1481.85		1326.04		1532.33	829.54	924.14	1207.04	870.48	699.74	701.98	1193.85	694.97	585.66	687.31	618.21	567.95	816.87	429.04
29							1150.69	1215.48	1398.38	1234.64	812.19	761.5	1126.03	969.94	686.04	917.45	741.51	635.28	816.87	517.02
32							1202.95	1468.81	1500	1334.78	1110.45	902.65	1132.47	1105.54	784.69	854.58	918.17	863.76	859.12	488.58
36							1340.43			1557.14	1120.26	964.9	1145.03	1146.43	795.87	860.69	1078.46	916.98	873.2	669.29
39											1103.35	958.08	1151.87	1255.27	997.03	1115.92	1123.11	1057.37	1012.61	581.9
42											1536.7	1116.21	1549.93	1463.93	1095.68	1080.36	1363.54	1253.8	1062.17	787.76
46												1333.45			1530.75	1136.61	1500	1496.48	1054.84	1038.22
49												1560.45				1347.14			1249.24	1202
53																1588.66			1342.17	1350
57																			1539.44	1500
