# Supplementary material for: TMPRSS2-ERG confers resistance of prostate cancer to antiandrogens
Source: EMBO Mol Med. 2026 May 12;18(6):2062–97. doi: 10.1038/s44321-026-00423-7 (PMC13269939; doi:10.1038/s44321-026-00423-7)
Supplement: Supplementary file 8 — Source data Fig. 7 [file 44321_2026_423_MOESM8_ESM.zip › Figure 7/7B.xlsx]

## Sheet: Sheet1
Days	VEH	RU486	MET	ENZ	ENZ+MET	ENZ+RU486
20	1
30	1
33	1
33	1
33	1
33	1
53		1	1
53		1	1
53		1	1
53		1	1
23		1
53			1
67				1
67				1
67				1
67				1
58				1
40
40
40
40
67						0
67						0
7						0
67						0
67						0
67						0
67					0
67					0
67					0
67					0
67					0
67					0
