# Supplementary material for: TMPRSS2-ERG confers resistance of prostate cancer to antiandrogens
Source: EMBO Mol Med. 2026 May 12;18(6):2062–97. doi: 10.1038/s44321-026-00423-7 (PMC13269939; doi:10.1038/s44321-026-00423-7)
Supplement: Supplementary file 8 — Source data Fig. 7 [file 44321_2026_423_MOESM8_ESM.zip › Figure 7/7E.xlsx]

## Sheet: Sheet1
Days	VEH (n=6)					ENZ (n=7)							RU486 (n=4)						MET (n=5)						ENZ+MET (n=6)							ENZ+RU486 (n=5)
1	227.88	378.87	548.82	237.67	125.82	181.31	400.08	134.78	284.69	203.59	192.64	195.33	533	265.3	239.19	336.75	168.84	199.23	332	124.63	194.99	507.05	271.09	361.1	306.64	359.27	146.95	162.13	261.16	139.17	120.82	176.94	368.93	215.56	142.83	235.77
3	332	649.97	552.6	466.36	193.59	216.69	663.03	263.12	344.85	244.96	433.32	116.84	774.62	305.29	266.84	442.3	217.8	211.13	473.84	467.78	347.11	567.91	249.32	398.11	406.41	526.46	248.74	299.9	132.94	162.91	186.85	185.73	366.77	257.52	160.94	276.95
6	412.14	589.12	708.82	493.93	336.03	271.82	852.26	238.87	394.8	411.94	312.46	175.53	750.89	381.98	406.41	654.9	306.27	535.19	439.68	363.83	358.19	729.6	225.18	273.94	578.76	543.16	302.16	397.68	232.43	152.89	135.91	262.98	415.42	226.06	152.6	174.68
9	489.71	892.75	1065.04	575.83	537.74	464.47	1026.03	303.97	425.53	351.03	333.06	265.27	516	401.89	487.49	798.82	293.95	685.94	863.5	543.69	384.08	1010.48	294.74	392.34	677.99	723.26	342.5	568.01	297.46	143.92	192.7	453.57	766.54	323.34	252.31	223.18
13	654.17	1045.08	793.54	674.42	666.52	323.83	869.05	383.89	608.59	381.37	336.41	271.96	1233.58	544.27	627	1136.17	472.66	728.81	1001.08	680.33	442.39	1209.62	394.37	471.81	512.92	730.19	291.43	670.39	488.84	132.04	233.15	628.73	825.89	342.19	448.1	254.76
17	643.7	1103.24	1057.37	1122.2	657.69	485.38	511.38	475.05	651.92	367.7	651.3	496.53	829.54	753.55	710.02	973.66	430	765.96	982.71	1100.53	611.15	1689.46	416.04	506.59	705.11	465.08	382.16	719.58	477.55	182.9	304.3	768.54	721.77	375.68	551.23	218.17
20	716.39	1004.4	1140.92	1112.63	760.08	709.22	645.72	660.76	557.32	594.07	823.89	379.25	956.18	716.39	602	1167.18	344.06	896.97	1083.17	999.96	768.07	1782.5	331.58	795.99	690.8	789.65	290.19	776.56	630.93	380.21	274	729.14	753.49	365.08	338.16	381.13
24	784.69	1200.57	1315.58	1764.21	852.08	658.82	1074.43	549.62	666.25	714.13	494.43	235.61	1490.83	788.7	880.19	1039.97	911.86	926.87	1281.64	1148.96	1054.13		372.34	565.95	646.29	823.22	360.52	876.53	664.75	209.29	340.06	579.37	1129.12	367.65	362.73	460.53
28	1413.59	1579.67	1354.92		1212.77	852.57	1076.37	647.26	964.9	670.59	614	427.51	1644.45	925.38	979.38	1858.96	824.06	1111.92	1781.04	1960.75	963.42		600.05	903.56	742.03	901.81	380.34	923.31	967.2	192.64	452.83	942	1318.8	574.45	732.96	564.5
31	1502.68		1442.26		1633.33	696.03	1330.02	903.66	815.26	685.37	1271.48	316.45		823.85	876.7		840.86							809.52	706.5	983.73	263.81	946.14	1077.42	289.74	531.74	1095.67	1038.16		844.73	559.6
35			1505.44			741.81	1457.66	838.91	1088.6	631.59	1432.16	675.27		997.6	1168.08									1189.85	860.38	1575.47	260.44	1160.16	1096.3	402.71	684.97	1015.73	1347.58		994.96	697.25
38						932.93		904.69	924.97	611.54		614.82		1147.9	1468.71										900.08		333.14	1055.25	1052.48	302.16	781.54	723.26	1428.88		957.5	550.91
41						1571.64		1249.4	1176.3	620.63		709.29													1559.11		232.31	1237.32	1291.37	448.54	857.43	934.7	1600.73		1090.5	629.93
45								1562.58	1227.72	594.28		716.39															326.29	1289.96	1346.07	520.75	657.15	1466.2			1176.3	699.54
48									1516.7	1203.44		782.1																1604.72	1774.83	583.02	1162.8				1024.44	1118.56
52										1375.36																				1096.7					1475.32	1500
55										1899.15
