# Supplementary material for: TMPRSS2-ERG confers resistance of prostate cancer to antiandrogens
Source: EMBO Mol Med. 2026 May 12;18(6):2062–97. doi: 10.1038/s44321-026-00423-7 (PMC13269939; doi:10.1038/s44321-026-00423-7)
Supplement: Supplementary file 8 — Source data Fig. 7 [file 44321_2026_423_MOESM8_ESM.zip › Figure 7/7D.xlsx]

## Sheet: Sheet1
Days	Vehicle	ENZ	ENZ+RU486	ENZ+MET
15	1
18	1
21	1
25	1
25	1
25	1
32		1
32		1
36		1
36		1
57			1	1
42			1	1
29
36
36
42			1
49			1
49
53				1
60				1
46			1	1
