# Supplementary material for: TMPRSS2-ERG confers resistance of prostate cancer to antiandrogens
Source: EMBO Mol Med. 2026 May 12;18(6):2062–97. doi: 10.1038/s44321-026-00423-7 (PMC13269939; doi:10.1038/s44321-026-00423-7)
Supplement: Supplementary file 8 — Source data Fig. 7 [file 44321_2026_423_MOESM8_ESM.zip › Figure 7/7F.xlsx]

## Sheet: Sheet1
Days	VEH	ENZ	ENZ+RU486	ENZ+MET	RU486	MET
28	1				1	1
28	1				1	1
28	1				1	1
28	1				1	1
24	1
41		1	1	1
35		1		1
45		1	1
20						1
