# Supplementary material for: TMPRSS2-ERG confers resistance of prostate cancer to antiandrogens
Source: EMBO Mol Med. 2026 May 12;18(6):2062–97. doi: 10.1038/s44321-026-00423-7 (PMC13269939; doi:10.1038/s44321-026-00423-7)
Supplement: Supplementary file 8 — Source data Fig. 7 [file 44321_2026_423_MOESM8_ESM.zip › Figure 7/7A.xlsx]

## Sheet: Sheet1
Days	Vehicle (n=6)						ENZ (n=6)						RU486 (n=4)				MET (n=4)				ENZ+MET (n=6)						ENZ+RU (n=6)
1	90.3		58.78	61.53	113.68		51.16	75.8	74.78	59.26			145.68	63.74	30.83		82.84	56.03	45.1	109.94	50.65	33.23	132.07	89.64			94.95	58.53	40.01	40.31
4	187.38	177.81	139.97	107.91	170.49	142.84	190.94	230.2	96.29	145.57	227.19	191.77	177.51	147.15	103.81	111.4	203.15	145.64	104.08	127.43	98.27	130.21	246.84	183.62	210.95	188.52	282.52	103.67	114.76	103.33	145.33	229.67	148.85
9	212.79	227.04	165.85	153.89	227.04	225.8	175.13	222.63	100.99	144.71	365.33	104.58	179.81	107.71	70.88	214.67	198.94	141.37	82.7	180.28	51.63	141.2	162.05	180.76	172.42	207.1	232.01	99.86	108.85	104.1	161.38	148.84	117.57
12	255.58	505.84	159.21	165.26	303.51	274.59	185.01	169.83	99.4	121.76	298.18	133.96	278.78	83.93	75.69	136.17	292.72	149.77	53.56	154.45	89.45	105.21	405.17	205.26	197.76	400.85	316.78	125.41	111.73	99.23	48.88	160.98	137.59
15	326.26	521.81	442.57	233.69	301.06	818.26	235.15	167.34	118.24	118.77	346.56	106.4	293.17	152.6	62.11	247.82	308.03	103.25	76.51	183.51	111.57	121.55	294.8	220.23	217.13	564.95	332.15	119.62	130.32	112.39	158.78	272.85	444.9
20	650.25	721.6	489.4	413.34	665.7	1355.09	384.23	366.59	179.96	184.87	302.08	174.85	419.76	251.74	80.62	182.94	300.67	220.53	109.03	193.34	123.78	156.9	301.78	286.6	138.02	694.82	311.04	91.16	125.72	132.83	100.28	300.69	347.29
23	735.38	873.19	525.24	556.9	964.92		307.6	284.12	98.66	112.96	231.6	198.88	395.78	300.26	123.66	321.51	443.26	185.62	131.11	229.626	52.2	211.03	368.72	144.89	494.22	451.88	376.89	99.03	112.26	118.26	150.86	249.3	275.78
27	861.96	1122.54	956.9	665.7	1240.78		316.9	456.68	247.25	352.07	385.12	423.62	469.07	243.18	132.26	543.86	422.42	303.88	146.35	335.19	136.58	166.2	408.22	272.32	217.45	612.82	423.72	107.41	177.1	143.74	210.57		225.51
30	1362.55	1529.83	1283.26	1524.1	1341.37		356.98		234.49	139.97	320.19	308.96	481.09	205.22	202.47	571.68	393.88	224.44	195.58	409.472	116.88	213.42	651.81	273.27	324.69	467.24	228.53	191.69	136.04	160.7	177.2
33	1661.96	1501.15	1704.71		1532.54		512.92		286.12	294.54	675.98	321.88	465.97	294.76	273.57	605.88	666.86	231.55	114.45	423.321	105.91	171.38	601.62	265.5	484.23		462.05	229.63	68.87	168.38	191.15
37									323.61		578.09	253.96	639.11	368.97	227.32	717.05	754.86	303.98	189.25	585.25	140.79	270.45	457.91	360.53	310.86		350.59	251.67	185.36	183.98	303.11
40									335.17		405.17	382.47	986.08	843.65	384.55	780.72	781.13	238.16	833.15	636.07	121.4	400.85	504.05	301.69	788.4		478.36	246.88	218.9	219.47	353.81
43									418.14		424.68	790.19	1099.2	404.193	790.946	1046.99	850.44	405.88	531.459	503.99	179.87	362.14	658.7	369.84	403.42		473.52	286.12	219.47	230.43	283.73
46									609.79		609.95	429.18	1049.03	938.311	482.351	1353.44	1139.58	406.2	884.885	662.56	153.75	461.96	477.84	327.07	681.96		695.99	379.18	286.52	215.27	470.37
50									787.81		644.16	487.91	1351.35	1316.03	827.89	1693.39	1373.08	736.51	1210.07	576.56	209.63	455.12		447.63	688.1			333.22	286.7	261.3	414
53									836.85		870.48	617.81	1588.34	1542.06	864.85		1643.04	773.42	1345.48	1114.33	260.92	528.15		405.88	883.3			465.37	257.04	223.7	848.38
57									916.28		851.26	665.03									247.24	645.22		563.97	609.09			444.15	296.76	242.05	698.77
61									1208		956.78	529.27									271.87	434.85		529.18	715.31			386	398.74	306.93	704.51
64									1535.03		1057.38	800.58									228.6			319.86				297.55	321.36	327.78
